# Supplementary material for: The presence of persistent synovial inflammation after “Eradication” unmasks the “Unseen” dormant state of infection allowing the prediction of infection free survival in total joint replacements
Source: J Transl Med. 2025 Dec 12;23:1392. doi: 10.1186/s12967-025-07425-y (PMC12699938; doi:10.1186/s12967-025-07425-y)
Supplement: Supplementary file 1 — Supplementary Material 1 [file 12967_2025_7425_MOESM1_ESM.xlsx]

## Sheet: Synovial_T_test_P1_vs_A1
Assay	OlinkID	UniProt	Estimate	Active	None	Method	Adjusted p-value	Difference
MCP-3	OID00755	P80098	2.58303	10.539	7.95595	Welch Two Sample t-test	8.30805e-05	UP
CCL17	OID00821	Q92583	2.68755	10.7845	8.09694	Welch Two Sample t-test	0.000137003	UP
ADA	OID00775	P00813	2.73109	10.3108	7.57975	Welch Two Sample t-test	0.000353753	UP
CCL20	OID00837	P78556	5.06838	12.6624	7.59407	Welch Two Sample t-test	0.000353753	UP
IL6	OID00763	P05231	2.46287	13.1636	10.7007	Welch Two Sample t-test	0.000353753	UP
CXCL1	OID00786	P09341	2.04803	12.8026	10.7546	Welch Two Sample t-test	0.000773069	UP
TNFSF14	OID00787	O43557	4.27035	10.1942	5.92383	Welch Two Sample t-test	0.00182544	UP
CXCL5	OID00801	P42830	2.32495	12.7589	10.4339	Welch Two Sample t-test	0.00200496	UP
IL18	OID00782	Q14116	1.55649	10.4647	8.9082	Welch Two Sample t-test	0.00417549	UP
TRAIL	OID00769	P50591	2.30778	8.67906	6.37128	Welch Two Sample t-test	0.00679457	UP
TIE2	OID00754	Q02763	1.07978	8.67893	7.59914	Welch Two Sample t-test	0.00679457	UP
ARG1	OID00815	P05089	1.94292	7.8628	5.91988	Welch Two Sample t-test	0.00703727	UP
PDGF subunit B	OID00790	P01127	3.04476	8.89929	5.85453	Welch Two Sample t-test	0.00703727	UP
HGF	OID00803	P14210	1.43043	13.2923	11.8618	Welch Two Sample t-test	0.00703727	UP
FGF2	OID00770	P09038	1.83793	3.10007	1.26214	Welch Two Sample t-test	0.00732019	UP
IL-1 alpha	OID00757	P01583	6.46753	5.501	-0.966536	Welch Two Sample t-test	0.0115948	UP
PD-L2	OID00831	Q9BQ51	1.62637	5.84212	4.21575	Welch Two Sample t-test	0.0115948	UP
CXCL11	OID00767	O14625	3.13781	8.67069	5.53287	Welch Two Sample t-test	0.0128688	UP
EGF	OID00759	P01133	4.13395	5.51104	1.37709	Welch Two Sample t-test	0.0128688	UP
ANGPT1	OID00760	Q15389	2.40113	6.75712	4.35599	Welch Two Sample t-test	0.014976	UP
IL13	OID00836	P35225	0.968283	1.99744	1.02916	Welch Two Sample t-test	0.014976	UP
VEGFR-2	OID00780	P35968	0.656571	7.99878	7.34221	Welch Two Sample t-test	0.016075	UP
MCP-2	OID00795	P80075	3.01633	10.8629	7.84658	Welch Two Sample t-test	0.016075	UP
IL10	OID00809	P22301	2.57414	7.53858	4.96445	Welch Two Sample t-test	0.0192385	UP
NCR1	OID00816	O76036	0.993023	5.05546	4.06244	Welch Two Sample t-test	0.0274176	UP
CXCL13	OID00830	O43927	1.18762	11.3455	10.1579	Welch Two Sample t-test	0.0291062	UP
TNF	OID05554	P01375	1.98767	7.0668	5.07913	Welch Two Sample t-test	0.0332575	UP
MCP-4	OID00768	Q99616	1.45513	12.3529	10.8977	Welch Two Sample t-test	0.0429759	UP
PD-L1	OID00799	Q9NZQ7	1.12668	8.21717	7.0905	Welch Two Sample t-test	0.0453433	UP
CD28	OID00793	P10747	-1.50628	1.84058	3.34686	Welch Two Sample t-test	0.00200496	DOWN
Assay	OlinkID	UniProt	Estimate	Prior	None	Method	Adjusted p-value	Difference
ANGPT1	OID00760	Q15389	3.1641	7.52009	4.35599	Welch Two Sample t-test	0.000604683	UP
VEGFR-2	OID00780	P35968	0.909376	8.25158	7.34221	Welch Two Sample t-test	0.000604683	UP
TRAIL	OID00769	P50591	1.59012	7.9614	6.37128	Welch Two Sample t-test	0.00133451	UP
TIE2	OID00754	Q02763	0.700115	8.29926	7.59914	Welch Two Sample t-test	0.00207331	UP
CX3CL1	OID00806	P78423	0.838006	4.06645	3.22844	Welch Two Sample t-test	0.00231724	UP
CXCL11	OID00767	O14625	2.02318	7.55606	5.53287	Welch Two Sample t-test	0.00814081	UP
NOS3	OID00777	P29474	1.81775	4.30437	2.48662	Welch Two Sample t-test	0.00814081	UP
EGF	OID00759	P01133	3.95589	5.33299	1.37709	Welch Two Sample t-test	0.0167582	UP
MCP-2	OID00795	P80075	1.76428	9.61086	7.84658	Welch Two Sample t-test	0.0252066	UP
CXCL5	OID00801	P42830	2.13377	12.5677	10.4339	Welch Two Sample t-test	0.0252066	UP
PDGF subunit B	OID00790	P01127	2.33198	8.18651	5.85453	Welch Two Sample t-test	0.0292403	UP
CCL17	OID00821	Q92583	1.57846	9.6754	8.09694	Welch Two Sample t-test	0.0456324	UP
Gal-1	OID00798	P09382	-0.402124	7.27485	7.67698	Welch Two Sample t-test	0.00814081	DOWN
IL15	OID05551	P40933	-1.12155	8.07163	9.19319	Welch Two Sample t-test	0.0384348	DOWN
Assay	OlinkID	UniProt	Estimate	Active	Prior	Method	Adjusted p-value	Difference
CXCL1	OID00786	P09341	2.23075	12.8026	10.5718	Welch Two Sample t-test	0.0021683	UP
CCL20	OID00837	P78556	4.07772	12.6624	8.58472	Welch Two Sample t-test	0.0021683	UP
TNFSF14	OID00787	O43557	4.08277	10.1942	6.11141	Welch Two Sample t-test	0.00591487	UP
ADA	OID00775	P00813	2.05497	10.3108	8.25587	Welch Two Sample t-test	0.00591487	UP
PD-L2	OID00831	Q9BQ51	1.68423	5.84212	4.15788	Welch Two Sample t-test	0.0388856	UP
MCP-3	OID00755	P80098	2.78063	10.539	7.75835	Welch Two Sample t-test	0.0388856	UP
