# Supplementary material for: The presence of persistent synovial inflammation after “Eradication” unmasks the “Unseen” dormant state of infection allowing the prediction of infection free survival in total joint replacements
Source: J Transl Med. 2025 Dec 12;23:1392. doi: 10.1186/s12967-025-07425-y (PMC12699938; doi:10.1186/s12967-025-07425-y)
Supplement: Supplementary file 2 — Supplementary Material 2 [file 12967_2025_7425_MOESM2_ESM.xlsx]

## Sheet: Synovial_T_test_N2_vs_D2
Assay	OlinkID	UniProt	Estimate	Dormant	None	Method	Adjusted p-value	Difference
CXCL11	OID00767	O14625	2.42291	7.9753	5.55239	Welch Two Sample t-test	0.00326659	UP
ANGPT1	OID00760	Q15389	3.16159	7.7937	4.63211	Welch Two Sample t-test	0.00326659	UP
TIE2	OID00754	Q02763	0.667492	8.34028	7.67279	Welch Two Sample t-test	0.00705224	UP
CXCL5	OID00801	P42830	2.37526	12.9002	10.525	Welch Two Sample t-test	0.00794432	UP
CD244	OID00758	Q9BZW8	0.541104	6.8084	6.26729	Welch Two Sample t-test	0.00794432	UP
VEGFR-2	OID00780	P35968	0.800608	8.26445	7.46384	Welch Two Sample t-test	0.00794432	UP
TRAIL	OID00769	P50591	1.46677	8.02459	6.55782	Welch Two Sample t-test	0.00983838	UP
NOS3	OID00777	P29474	1.98052	4.56151	2.58099	Welch Two Sample t-test	0.011984	UP
PDGF subunit B	OID00790	P01127	2.89565	8.7324	5.83674	Welch Two Sample t-test	0.011984	UP
EGF	OID00759	P01133	4.46262	5.98542	1.5228	Welch Two Sample t-test	0.0140785	UP
CX3CL1	OID00806	P78423	0.762577	4.0934	3.33082	Welch Two Sample t-test	0.0155616	UP
CCL17	OID00821	Q92583	1.72457	9.90159	8.17703	Welch Two Sample t-test	0.0203549	UP
IL4	OID00833	P05112	0.529533	0.837447	0.307914	Welch Two Sample t-test	0.0229982	UP
MCP-2	OID00795	P80075	1.88132	9.83552	7.9542	Welch Two Sample t-test	0.0272713	UP
Gal-1	OID00798	P09382	-0.439663	7.21703	7.6567	Welch Two Sample t-test	0.0119421	DOWN
Assay	OlinkID	UniProt	Estimate	Active	Dormant	Method	Adjusted p-value	Difference
CCL20	OID00837	P78556	4.01427	12.6624	8.64818	Welch Two Sample t-test	0.00646821	UP
CXCL1	OID00786	P09341	2.19153	12.8026	10.6111	Welch Two Sample t-test	0.00646821	UP
TNFSF14	OID00787	O43557	3.57126	10.1942	6.62292	Welch Two Sample t-test	0.0203701	UP
ADA	OID00775	P00813	1.86546	10.3108	8.44537	Welch Two Sample t-test	0.0203701	UP
